# Supplementary material for: Metagenomic Insight into the Associated Microbiome in Plasmodia of Myxomycetes
Source: Microorganisms. 2024 Dec 10;12(12):2540. doi: 10.3390/microorganisms12122540 (PMC11677963; doi:10.3390/microorganisms12122540)
Supplement: Supplementary file 1 [file microorganisms-12-02540-s001.zip]

Archive with 7 entries (6 files):
- Supplementary Files/
- Supplementary Files/Supplementary Figure 1.pdf
- Supplementary Files/Supplementary Figure 2.pdf
- Supplementary Files/Supplementary Figure 3.pdf
- Supplementary Files/Supplementary Figure 4.pdf
- Supplementary Files/Supplementary Table 1.xlsx
- Supplementary Files/Supplementary Table 2.xlsx
