# Supplementary material for: Metagenomic Insight into the Associated Microbiome in Plasmodia of Myxomycetes
Source: Microorganisms. 2024 Dec 10;12(12):2540. doi: 10.3390/microorganisms12122540 (PMC11677963; doi:10.3390/microorganisms12122540)
Supplement: Supplementary file 1 [file microorganisms-12-02540-s001.zip › Supplementary Files/Supplementary Table 1.xlsx]

## Sheet: Sheet1
Supplementary Table 1. Information for each myxomycetes species.
Species	Site	Substrates	Plasmodial types
D. squamulosum	Wutai Mountains, Yunnan	fallen leaves	phaneroplasmodia
D. nigripes	Ta-pa Mountains, Shanxi	fallen leaves	phaneroplasmodia
F. gyrosa	Shennongjia National Park, Hubei	decaying wood	phaneroplasmodia
B. melanospora	Changbai Mountains, Jilin	fallen leaves	phaneroplasmodia
A. cinerea	Wutai Mountains, Yunnan	decaying wood	phaneroplasmodia
M. scintillans	Changbai Mountains, Jilin	decaying wood	aphanoplasmodia
