# Supplementary material for: Metagenomic Insight into the Associated Microbiome in Plasmodia of Myxomycetes
Source: Microorganisms. 2024 Dec 10;12(12):2540. doi: 10.3390/microorganisms12122540 (PMC11677963; doi:10.3390/microorganisms12122540)
Supplement: Supplementary file 1 [file microorganisms-12-02540-s001.zip › Supplementary Files/Supplementary Table 2.xlsx]

## Sheet: Sheet1
Supplementary Table 2. Raw data and alpha diversity indexes in each sample.
Samples	Clean reads	Optimized reads	Chao	Shannon	Pielou_e
D. squamulosum1	44227740	9935256	1858	2.995	0.398
D. squamulosum2	41807800	7514242	1737	3.06	0.41
D. squamulosum3	49263384	9705038	1806	3.125	0.417
D. nigripes1	49349620	23124126	5984	6.149	0.707
D. nigripes2	47659082	21396472	5928	6.521	0.751
D. nigripes3	52333322	25725984	6135	6.138	0.704
F. gyrosa1	44299252	22269454	3869	4.414	0.534
F. gyrosa2	45172966	20939416	3751	3.973	0.483
F. gyrosa3	44549418	19559512	3709	5.485	0.667
B. melanospora1	41802336	21089086	5884	4.516	0.52
B. melanospora2	44689910	24252624	5865	4.432	0.511
B. melanospora3	42250950	24614412	5878	4.331	0.499
A. cinerea1	47381224	25983282	6126	5.432	0.623
A. cinerea2	49189148	28344796	6247	5.025	0.575
A. cinerea3	49638606	29269628	6473	4.891	0.557
M. scintillans1	51521800	40478502	5792	3.254	0.376
M. scintillans2	49507834	41371248	6257	2.754	0.315
M. scintillans3	49581550	38417678	6302	3.486	0.399
